# Supplementary material for: Protocol for identification of cell-surface proteins with horseradish peroxidase
Source: STAR Protoc. 2025 Dec 11;6(4):104255. doi: 10.1016/j.xpro.2025.104255 (PMC12757472; doi:10.1016/j.xpro.2025.104255)
Supplement: Data S1. Python notebook file containing code to perform CSP-mapping, related to Quantification and statistical analysis [file mmc1.zip]

Archive with 1 entries (1 files):
- Dotplot.ipynb
