# Supplementary material for: Protocol for identification of cell-surface proteins with horseradish peroxidase
Source: STAR Protoc. 2025 Dec 11;6(4):104255. doi: 10.1016/j.xpro.2025.104255 (PMC12757472; doi:10.1016/j.xpro.2025.104255)
Supplement: Data S1. Python notebook file containing code to perform CSP-mapping, related to Quantification and statistical analysis [file mmc1.zip › Dotplot.ipynb]

# %% [code]
import os
import pandas as pd
import numpy as np
import anndata
import matplotlib.pyplot as plt
import seaborn as sns
import scanpy as sc
from matplotlib import rc


# %% [code]
rc("pdf", fonttype=42)
rc('font', family='Arial')

# %% [code]
adata = anndata.read_h5ad('C:/Users/liwu/Desktop/Allen institute Nature 2023/STR_Processed.h5ad',backed='r')
print(adata)

# %% [markdown]
Here use any processed scRNA data that matches with the brain region of your interest. We downloaded and processed the striatal scRNA data from Yao et.al, Nature 2023. 

# %% [code]
adata.obs['class']

# %% [code]
ntgenes_list = [i.split(',') for i in open('C:/Users/liwu/Desktop/Allen institute Nature 2023/For KO candidates.csv').read().strip().split('\n')]
ntgenes_list[0][0] = "KO candidates"
ntgenes_list

# %% [code]
Your input (here is "For KO candidates") needs to be in csv format, and the list of genes need to be in a row rather than column, with first cell as the name of the list.

# %% [code]


# %% [code]
o = ['neuron','319 Astro-TE NN', '326 OPC NN', '327 Oligo NN', '334 Microglia NN', '333 Endo NN', '331 Peri NN', '332 SMC NN']

# %% [code]
for ntgenes in ntgenes_list: 
    name = ntgenes[0]
    print(name)
    ntgenes = ntgenes[1:]
    notin = [i for i in ntgenes if i not in list(adata.var.gene_symbol)]
    print(notin)
    ntgenes = [i for i in ntgenes if i in list(adata.var.gene_symbol)]
    dplt  = sc.pl.dotplot(adata, ntgenes, groupby='class', return_fig =True, gene_symbols='gene_symbol',  swap_axes=True,categories_order=o)
    print(dplt)
    dplt.savefig(name+'_dotplot.pdf')

# %% [code]
